# Supplementary material for: Evaluation of pitolisant, sodium oxybate, solriamfetol, and modafinil for the management of narcolepsy: a retrospective analysis of the FAERS database
Source: Front Pharmacol. 2024 Nov 11;15:1415918. doi: 10.3389/fphar.2024.1415918 (PMC11586220; doi:10.3389/fphar.2024.1415918)
Supplement: Supplementary file 1 [file Table2.xlsx]

## Sheet: Supplementary table 2
HLGT	PT	Pitolisant					Sodium oxybate					Solriamfetol					Modafinil
TOP 5		n	ROR(95%CI)	PRR(χ2)	BCPNN(95%CI)	EBGM(95%CI)	n	ROR(95%CI)	PRR(χ2)	BCPNN(95%CI)	EBGM(95%CI)	n	ROR(95%CI)	PRR(χ2)	BCPNN(95%CI)	EBGM(95%CI)	n	ROR(95%CI)	PRR(χ2)	BCPNN(95%CI)	EBGM(95%CI)
Neurological disorders NEC	Somnolence	38	7.96 (5.73, 11.06)	7.50 (215.96)	2.68 (1.71, 3.66)	7.50 (5.40, 10.42)	946	5.04 (4.72, 5.39)	4.87 (2896.62)	2.26 (1.83, 2.70)	4.82 (4.51, 5.15)						31	5.63 (3.93, 8.08)	5.41 (112.42)	2.25 (1.23, 3.27)	5.41 (3.77, 7.76)
	Loss of consciousness						349	3.18 (2.86, 3.53)	3.14 (507.24)	1.63 (1.08, 2.19)	3.12 (2.81, 3.47)
	Depressed level of consciousness						340	8.82 (7.91, 9.83)	8.70 (2263.15)	3.06 (2.50, 3.62)	8.51 (7.63, 9.48)
	Restless legs syndrome						301	18.35 (16.33, 20.62)	18.12 (4621.48)	4.03 (3.45, 4.61)	17.24 (15.34, 19.37)	7	5.84 (2.78, 12.27)	5.81 (27.89)	1.86 (0.43, 3.29)	5.81 (2.76, 12.21)
	Sedation						127	5.32 (4.46, 6.34)	5.29 (435.83)	2.34 (1.62, 3.05)	5.23 (4.38, 6.23)
	Neuralgia						125	4.56 (3.82, 5.44)	4.54 (341.02)	2.13 (1.41, 2.85)	4.49 (3.77, 5.36)
	Brain fog						93	10.47 (8.52, 12.88)	10.44 (769.76)	3.21 (2.44, 3.98)	10.15 (8.25, 12.48)
	Nervous system disorder						56	2.94 (2.26, 3.83)	2.93 (70.88)	1.50 (0.62, 2.37)	2.92 (2.24, 3.80)						4	7.18 (2.69, 19.20)	7.14 (21.14)	1.68 (0.07, 3.29)	7.14 (2.67, 19.09)
	Myoclonus						38	3.43 (2.49, 4.72)	3.43 (64.63)	1.68 (0.72, 2.64)	3.40 (2.47, 4.68)
	Complex regional pain syndrome						31	24.24 (16.83, 34.92)	24.21 (643.39)	3.75 (2.74, 4.76)	22.65 (15.73, 32.62)
	Incoherent						29	6.69 (4.63, 9.67)	6.69 (137.55)	2.47 (1.44, 3.50)	6.58 (4.55, 9.50)
	Cerebrospinal fluid leakage						11	6.17 (3.40, 11.20)	6.16 (46.73)	2.09 (0.80, 3.38)	6.07 (3.34, 11.02)
	Consciousness fluctuating						9	8.69 (4.48, 16.85)	8.69 (59.70)	2.28 (0.93, 3.63)	8.50 (4.38, 16.47)
	Tongue biting						7	4.43 (2.10, 9.35)	4.43 (18.37)	1.62 (0.19, 3.05)	4.39 (2.08, 9.25)
	Central pain syndrome						6	18.45 (8.11, 41.97)	18.44 (93.82)	2.38 (0.90, 3.86)	17.53 (7.71, 39.89)
	Neurodegenerative disorder						4	7.02 (2.61, 18.89)	7.02 (20.21)	1.66 (0.05, 3.27)	6.89 (2.56, 18.56)
	Lethargy	7	5.65 (2.68, 11.90)	5.59 (26.45)	1.83 (0.39, 3.26)	5.59 (2.65, 11.78)
	Speech disorder																7	4.97 (2.36, 10.47)	4.93 (21.96)	1.72 (0.29, 3.16)	4.93 (2.34, 10.38)
	Dysarthria																5	5.35 (2.22, 12.91)	5.32 (17.55)	1.63 (0.09, 3.17)	5.32 (2.21, 12.82)
Headaches	Migraine	12	4.53 (2.56, 8.02)	4.46 (32.31)	1.81 (0.54, 3.09)	4.46 (2.52, 7.89)	626	6.24 (5.76, 6.76)	6.09 (2627.49)	2.57 (2.09, 3.06)	6.00 (5.54, 6.50)	30	4.23 (2.95, 6.07)	4.17 (72.51)	1.92 (0.89, 2.94)	4.17 (2.90, 5.98)
	Migraine with aura						23	8.28 (5.47, 12.52)	8.27 (143.44)	2.64 (1.56, 3.73)	8.09 (5.35, 12.24)
	Sinus headache						19	4.80 (3.05, 7.55)	4.80 (56.31)	2.00 (0.86, 3.13)	4.74 (3.02, 7.46)
	Occipital neuralgia						12	18.04 (10.09, 32.25)	18.03 (183.18)	2.93 (1.67, 4.20)	17.16 (9.60, 30.68)
	Cluster headache						11	7.16 (3.94, 13.01)	7.16 (57.05)	2.22 (0.93, 3.52)	7.03 (3.87, 12.77)
	Vestibular migraine						8	23.52 (11.48, 48.18)	23.51 (161.14)	2.72 (1.33, 4.11)	22.04 (10.76, 45.14)
	Status migrainosus						4	26.28 (9.50, 72.73)	26.28 (90.20)	2.10 (0.49, 3.71)	24.44 (8.83, 67.63)
	Hemiplegic migraine						4	9.71 (3.59, 26.25)	9.71 (30.38)	1.81 (0.20, 3.42)	9.47 (3.50, 25.58)
	Basilar migraine						3	77.33 (22.03, 271.39)	77.32 (183.63)	1.93 (0.23, 3.63)	63.01 (17.95, 221.14)
	Headache	92	6.61 (5.29, 8.26)	5.72 (368.55)	2.44 (1.64, 3.24)	5.72 (4.58, 7.15)						143	3.56 (3.00, 4.23)	3.33 (239.11)	1.71 (1.00, 2.42)	3.32 (2.80, 3.95)
Peripheral neuropathies	Neuropathy peripheral						400	3.77 (3.41, 4.16)	3.72 (790.56)	1.87 (1.33, 2.41)	3.69 (3.34, 4.08)
	Carpal tunnel syndrome						127	8.96 (7.51, 10.69)	8.91 (869.47)	3.04 (2.32, 3.75)	8.71 (7.30, 10.39)	5	4.98 (2.07, 12.00)	4.97 (15.85)	1.58 (0.04, 3.12)	4.97 (2.06, 11.95)
	Nerve compression						90	9.32 (7.55, 11.49)	9.28 (647.63)	3.06 (2.28, 3.84)	9.06 (7.35, 11.18)
	Diabetic neuropathy						20	6.11 (3.92, 9.51)	6.10 (83.82)	2.28 (1.16, 3.40)	6.01 (3.86, 9.36)
	Small fibre neuropathy						13	13.53 (7.77, 23.57)	13.53 (144.97)	2.81 (1.57, 4.05)	13.04 (7.49, 22.71)
	Thoracic outlet syndrome						12	67.05 (36.07, 124.63)	67.01 (650.27)	3.42 (2.15, 4.68)	56.01 (30.13, 104.11)
	Chronic inflammatory demyelinating polyradiculoneuropathy						9	5.43 (2.81, 10.48)	5.42 (31.96)	1.90 (0.55, 3.25)	5.35 (2.77, 10.34)
	Cubital tunnel syndrome						7	18.33 (8.56, 39.23)	18.32 (108.70)	2.51 (1.08, 3.94)	17.43 (8.14, 37.29)
	Tarsal tunnel syndrome						5	31.03 (12.41, 77.58)	31.02 (132.97)	2.35 (0.81, 3.88)	28.48 (11.39, 71.20)
	Radial nerve compression						3	100.53 (27.66, 365.32)	100.52 (227.37)	1.94 (0.24, 3.64)	77.55 (21.34, 281.81)
	Meralgia paraesthetica						3	15.47 (4.86, 49.21)	15.46 (38.80)	1.73 (0.03, 3.43)	14.83 (4.66, 47.18)
Mental impairment disorders	Memory impairment						414	2.90 (2.63, 3.20)	2.87 (502.47)	1.51 (0.97, 2.04)	2.85 (2.59, 3.14)
	Amnesia						140	2.57 (2.17, 3.04)	2.56 (132.34)	1.33 (0.64, 2.03)	2.55 (2.16, 3.01)						12	7.61 (4.30, 13.47)	7.49 (67.55)	2.32 (1.05, 3.59)	7.48 (4.23, 13.24)
	Disturbance in attention						126	2.56 (2.15, 3.06)	2.55 (118.50)	1.33 (0.61, 2.05)	2.54 (2.13, 3.03)						10	7.01 (3.75, 13.09)	6.92 (50.68)	2.17 (0.84, 3.49)	6.91 (3.70, 12.91)
	Vascular dementia						5	6.05 (2.50, 14.65)	6.05 (20.69)	1.70 (0.17, 3.24)	5.96 (2.46, 14.43)
	Cognitive disorder																10	7.18 (3.84, 13.41)	7.08 (52.32)	2.19 (0.86, 3.51)	7.08 (3.79, 13.22)
Movement disorders (incl parkinsonism)	Tremor						493	3.41 (3.11, 3.73)	3.35 (811.66)	1.73 (1.22, 2.24)	3.33 (3.04, 3.64)						15	3.53 (2.12, 5.89)	3.47 (26.57)	1.59 (0.38, 2.79)	3.47 (2.08, 5.79)
	Essential tremor						46	53.62 (39.27, 73.22)	53.52 (2044.21)	4.56 (3.64, 5.47)	46.28 (33.90, 63.20)
	Paralysis						43	3.26 (2.41, 4.40)	3.25 (66.55)	1.62 (0.69, 2.55)	3.23 (2.39, 4.37)
	Tardive dyskinesia						42	3.60 (2.66, 4.88)	3.60 (77.93)	1.75 (0.81, 2.69)	3.57 (2.63, 4.84)
	Dystonia						35	2.88 (2.07, 4.02)	2.88 (42.61)	1.44 (0.46, 2.43)	2.86 (2.05, 4.00)
	Hypokinesia																4	8.48 (3.17, 22.66)	8.43 (26.20)	1.76 (0.15, 3.37)	8.42 (3.15, 22.52)
		Note: n, the number of reports; 95% CI, 95% confidence interval; χ2, chi-squared; IC, information component; EBGM, empirical Bayesian geometric mean; Strong signals are defined as follows: Condition A (represented by the color blue) indicates that the values of ROR, PRR, and EBGM exceed 10; Condition B (represented by the color yellow) mandates that the value of BCPNN exceeds 3; Condition C (repr…
