# Supplementary material for: Evaluation of pitolisant, sodium oxybate, solriamfetol, and modafinil for the management of narcolepsy: a retrospective analysis of the FAERS database
Source: Front Pharmacol. 2024 Nov 11;15:1415918. doi: 10.3389/fphar.2024.1415918 (PMC11586220; doi:10.3389/fphar.2024.1415918)
Supplement: Supplementary file 2 [file Table3.xlsx]

## Sheet: Supplementary table 3
SOC	PT	Pitolisant					Sodium oxybate					Solriamfetol					Modafinil
		n	ROR(95%CI)	PRR(χ2)	BCPNN(95%CI)	EBGM(95%CI)	n	ROR(95%CI)	PRR(χ2)	BCPNN(95%CI)	EBGM(95%CI)	n	ROR(95%CI)	PRR(χ2)	BCPNN(95%CI)	EBGM(95%CI)	n	ROR(95%CI)	PRR(χ2)	BCPNN(95%CI)	EBGM(95%CI)
Respiratory, thoracic and mediastinal disorders	Sleep apnoea syndrome						1326	80.77 (75.98, 85.86)	76.06 (80128.58)	5.89 (5.49, 6.30)	62.18 (58.49, 66.10)	22	15.19 (9.97, 23.16)	14.99 (286.63)	3.22 (2.12, 4.32)	14.95 (9.81, 22.78)	4	6.46 (2.42, 17.27)	6.43 (18.34)	1.62 (0.01, 3.23)	6.43 (2.40, 17.18)
	Asthma						390	2.94 (2.66, 3.26)	2.91 (487.78)	1.53 (0.98, 2.07)	2.89 (2.62, 3.20)
	Snoring						227	71.00 (61.50, 81.97)	70.29 (12819.25)	5.54 (4.92, 6.16)	58.28 (50.48, 67.28)
	Obstructive sleep apnoea syndrome						181	130.63 (109.98, 155.15)	129.58 (16654.87)	5.95 (5.30, 6.61)	93.72 (78.91, 111.32)
	Chronic obstructive pulmonary disease						119	2.50 (2.09, 3.00)	2.49 (105.80)	1.29 (0.57, 2.02)	2.48 (2.07, 2.97)
	Respiratory depression						104	8.80 (7.24, 10.69)	8.76 (697.04)	3.00 (2.25, 3.75)	8.56 (7.04, 10.41)
	Sinus disorder						97	4.61 (3.77, 5.64)	4.60 (269.39)	2.13 (1.37, 2.90)	4.55 (3.72, 5.56)
	Apnoea						95	15.84 (12.89, 19.46)	15.77 (1255.74)	3.72 (2.95, 4.49)	15.11 (12.29, 18.57)
	Choking						95	4.99 (4.07, 6.11)	4.97 (297.15)	2.24 (1.47, 3.01)	4.91 (4.01, 6.02)
	Rhinitis allergic						57	12.87 (9.88, 16.78)	12.84 (599.66)	3.37 (2.50, 4.24)	12.41 (9.52, 16.17)
	Asthma exercise induced						50	186.56 (132.00, 263.67)	186.14 (5919.18)	5.17 (4.27, 6.07)	120.02 (84.92, 169.63)	3	106.81 (33.99, 335.65)	106.60 (307.12)	1.96 (0.26, 3.66)	104.34 (33.20, 327.89)
	Respiration abnormal						47	4.96 (3.72, 6.62)	4.95 (146.08)	2.18 (1.26, 3.09)	4.89 (3.67, 6.53)
	Nasal septum deviation						46	27.14 (20.09, 36.66)	27.09 (1069.36)	4.05 (3.13, 4.97)	25.14 (18.61, 33.95)
	Hypopnoea						41	11.26 (8.25, 15.38)	11.24 (370.20)	3.14 (2.20, 4.09)	10.91 (7.99, 14.90)
	Central sleep apnoea syndrome						32	135.91 (90.12, 204.98)	135.72 (3045.65)	4.63 (3.63, 5.63)	96.88 (64.24, 146.12)
	Upper-airway cough syndrome						32	3.38 (2.39, 4.80)	3.38 (53.15)	1.65 (0.64, 2.65)	3.36 (2.37, 4.76)
	Hyperventilation						25	5.30 (3.57, 7.87)	5.30 (85.83)	2.17 (1.10, 3.23)	5.23 (3.52, 7.77)						5	36.22 (15.00, 87.43)	35.95 (169.40)	2.40 (0.86, 3.93)	35.84 (14.85, 86.52)
	Bronchial hyperreactivity						17	13.94 (8.58, 22.64)	13.93 (195.84)	2.99 (1.82, 4.15)	13.41 (8.25, 21.79)
	Vocal cord dysfunction						16	16.87 (10.21, 27.88)	16.86 (227.26)	3.09 (1.91, 4.27)	16.10 (9.74, 26.60)
	Upper airway resistance syndrome						14	1564.58 (449.59, 5444.77)	1563.61 (3858.09)	3.83 (2.61, 5.05)	276.75 (79.53, 963.11)
	Bronchitis chronic						14	6.31 (3.72, 10.71)	6.30 (61.34)	2.20 (0.98, 3.42)	6.21 (3.66, 10.53)
	Rhinorrhoea	9	4.99 (2.58, 9.63)	4.92 (28.22)	1.82 (0.46, 3.18)	4.92 (2.55, 9.51)
	Tonsillar hypertrophy						8	4.54 (2.26, 9.12)	4.54 (21.75)	1.69 (0.30, 3.08)	4.49 (2.23, 9.02)
	Nasal valve collapse						7	90.24 (39.16, 207.91)	90.21 (486.54)	2.86 (1.43, 4.29)	71.29 (30.94, 164.25)
	Vocal cord disorder						7	4.30 (2.04, 9.07)	4.30 (17.53)	1.60 (0.17, 3.02)	4.26 (2.02, 8.98)
	Nasal congestion	7	4.30 (2.04, 9.07)	4.26 (17.52)	1.60 (0.16, 3.03)	4.26 (2.02, 8.98)
	Reflux laryngitis						6	19.91 (8.74, 45.37)	19.90 (101.69)	2.41 (0.93, 3.88)	18.84 (8.27, 42.94)
	Sneezing	6	10.14 (4.54, 22.67)	10.05 (48.89)	2.13 (0.65, 3.61)	10.04 (4.49, 22.45)
	Vasomotor rhinitis						5	38.08 (15.10, 96.05)	38.07 (162.09)	2.38 (0.85, 3.92)	34.29 (13.60, 86.49)
	Tonsillar disorder						5	5.53 (2.28, 13.38)	5.53 (18.25)	1.64 (0.11, 3.18)	5.46 (2.25, 13.20)
	Oropharyngeal blistering						5	5.51 (2.28, 13.34)	5.51 (18.16)	1.64 (0.11, 3.18)	5.44 (2.25, 13.16)
	Respiratory alkalosis																5	112.40 (46.43, 272.09)	111.55 (542.56)	2.52 (0.98, 4.06)	110.49 (45.64, 267.47)
	Nasal turbinate hypertrophy						4	9.71 (3.59, 26.25)	9.71 (30.38)	1.81 (0.20, 3.42)	9.47 (3.50, 25.58)
	Lung cyst						4	8.65 (3.20, 23.34)	8.65 (26.37)	1.76 (0.15, 3.37)	8.45 (3.13, 22.81)
	Cheyne-Stokes respiration						3	23.38 (7.25, 75.36)	23.38 (60.07)	1.81 (0.11, 3.51)	21.92 (6.80, 70.65)
	Cough variant asthma						3	22.85 (7.09, 73.59)	22.84 (58.67)	1.81 (0.11, 3.51)	21.45 (6.66, 69.09)
	Eosinophilic pleural effusion																3	226.75 (72.14, 712.70)	225.72 (658.27)	1.98 (0.28, 3.68)	221.40 (70.44, 695.87)
Cardiac disorders	Tachycardia						264	3.06 (2.70, 3.45)	3.03 (357.54)	1.58 (0.98, 2.18)	3.01 (2.67, 3.40)	21	3.51 (2.28, 5.40)	3.47 (37.13)	1.64 (0.53, 2.75)	3.47 (2.26, 5.34)
	Palpitations	14	5.13 (3.02, 8.72)	5.03 (45.42)	1.99 (0.76, 3.21)	5.03 (2.96, 8.55)	262	2.46 (2.17, 2.78)	2.44 (222.05)	1.27 (0.67, 1.87)	2.43 (2.15, 2.75)	39	5.35 (3.90, 7.36)	5.24 (134.46)	2.24 (1.28, 3.20)	5.24 (3.81, 7.20)	12	3.87 (2.18, 6.84)	3.81 (25.01)	1.65 (0.37, 2.92)	3.81 (2.15, 6.75)
	Postural orthostatic tachycardia syndrome						99	76.06 (61.13, 94.64)	75.73 (5955.28)	5.26 (4.50, 6.03)	61.95 (49.79, 77.09)
	Coronary artery disease						53	3.94 (3.00, 5.16)	3.93 (114.53)	1.89 (1.00, 2.77)	3.90 (2.97, 5.11)
	Supraventricular tachycardia						44	5.65 (4.19, 7.61)	5.64 (165.23)	2.34 (1.41, 3.26)	5.56 (4.13, 7.50)
	Mitral valve prolapse						37	44.35 (31.47, 62.50)	44.28 (1382.42)	4.29 (3.32, 5.26)	39.22 (27.83, 55.28)
	Ventricular extrasystoles						33	4.03 (2.86, 5.68)	4.02 (74.07)	1.87 (0.88, 2.87)	3.99 (2.83, 5.62)
	Cardiac flutter						22	3.52 (2.32, 5.37)	3.52 (39.33)	1.66 (0.56, 2.75)	3.50 (2.30, 5.32)
	Heart valve incompetence						15	5.09 (3.06, 8.48)	5.09 (48.52)	2.00 (0.80, 3.21)	5.03 (3.02, 8.37)
	Aortic valve incompetence						11	3.73 (2.06, 6.75)	3.73 (21.71)	1.59 (0.30, 2.88)	3.70 (2.04, 6.70)
	Conduction disorder						9	8.04 (4.15, 15.58)	8.04 (54.19)	2.22 (0.87, 3.57)	7.88 (4.07, 15.26)
	Arrhythmia																6	4.80 (2.15, 10.72)	4.76 (17.86)	1.63 (0.15, 3.11)	4.76 (2.13, 10.64)
	Angina pectoris																5	7.41 (3.07, 17.87)	7.36 (27.50)	1.84 (0.30, 3.37)	7.36 (3.05, 17.74)
	Eosinophilic myocarditis																4	177.50 (65.92, 477.91)	176.42 (687.20)	2.29 (0.68, 3.90)	173.77 (64.54, 467.88)
Skin and subcutaneous tissue disorders	Hyperhidrosis						410	3.65 (3.31, 4.02)	3.60 (765.24)	1.83 (1.29, 2.36)	3.57 (3.24, 3.94)	24	3.06 (2.05, 4.58)	3.03 (32.80)	1.49 (0.41, 2.56)	3.03 (2.02, 4.53)
	Night sweats						158	5.17 (4.41, 6.05)	5.14 (519.21)	2.31 (1.63, 2.98)	5.07 (4.33, 5.94)
	Cold sweat						43	2.86 (2.12, 3.86)	2.85 (51.39)	1.45 (0.51, 2.38)	2.84 (2.10, 3.83)
	Rosacea						42	8.39 (6.18, 11.40)	8.38 (266.23)	2.81 (1.87, 3.75)	8.20 (6.03, 11.14)
	Dermatitis contact						34	3.20 (2.28, 4.49)	3.20 (50.94)	1.58 (0.59, 2.57)	3.18 (2.27, 4.46)
	Precancerous skin lesion						10	6.50 (3.47, 12.15)	6.49 (45.59)	2.10 (0.78, 3.42)	6.39 (3.42, 11.95)
	Seborrhoeic dermatitis						8	4.64 (2.31, 9.32)	4.64 (22.52)	1.71 (0.33, 3.10)	4.59 (2.28, 9.22)
	Lichen sclerosus						6	7.42 (3.30, 16.66)	7.42 (32.60)	1.94 (0.46, 3.41)	7.28 (3.24, 16.35)
	Hirsutism						5	5.29 (2.18, 12.79)	5.28 (17.10)	1.61 (0.08, 3.15)	5.22 (2.16, 12.63)
	Drug reaction with eosinophilia and systemic symptoms																7	7.52 (3.57, 15.83)	7.45 (39.10)	2.04 (0.61, 3.48)	7.44 (3.53, 15.68)
	Ecchymosis																3	18.48 (5.94, 57.50)	18.40 (49.29)	1.78 (0.08, 3.48)	18.37 (5.90, 57.16)
Pregnancy, puerperium and perinatal conditions	Pre-eclampsia						21	4.81 (3.13, 7.40)	4.81 (62.42)	2.02 (0.91, 3.13)	4.75 (3.09, 7.31)
	Gestational diabetes						21	4.46 (2.90, 6.86)	4.46 (55.62)	1.93 (0.82, 3.04)	4.41 (2.87, 6.79)
	Ectopic pregnancy						11	5.75 (3.17, 10.44)	5.75 (42.44)	2.03 (0.74, 3.32)	5.67 (3.12, 10.29)
	Gestational hypertension						10	8.30 (4.43, 15.54)	8.29 (62.60)	2.30 (0.98, 3.62)	8.12 (4.33, 15.20)
	Morning sickness						9	8.72 (4.50, 16.90)	8.72 (59.92)	2.28 (0.93, 3.63)	8.52 (4.40, 16.52)
	HELLP syndrome						4	8.27 (3.07, 22.32)	8.27 (24.96)	1.74 (0.13, 3.35)	8.10 (3.00, 21.84)
	Foetal macrosomia						3	20.11 (6.27, 64.47)	20.10 (51.38)	1.79 (0.09, 3.48)	19.02 (5.93, 60.99)
	Abortion spontaneous																13	12.32 (7.11, 21.34)	12.09 (132.37)	2.75 (1.50, 4.00)	12.08 (6.98, 20.93)
	Foetal growth restriction																3	14.48 (4.65, 45.05)	14.42 (37.43)	1.73 (0.03, 3.43)	14.40 (4.63, 44.81)
		Note: n, the number of reports; 95% CI, 95% confidence interval; χ2, chi-squared; IC, information component; EBGM, empirical Bayesian geometric mean; Strong signals are defined as follows: Condition A (represented by the color blue) indicates that the values of ROR, PRR, and EBGM exceed 10; Condition B (represented by the color yellow) mandates that the value of BCPNN exceeds 3; Condition C (repr…
