# Supplementary material for: Evaluation of pitolisant, sodium oxybate, solriamfetol, and modafinil for the management of narcolepsy: a retrospective analysis of the FAERS database
Source: Front Pharmacol. 2024 Nov 11;15:1415918. doi: 10.3389/fphar.2024.1415918 (PMC11586220; doi:10.3389/fphar.2024.1415918)
Supplement: Supplementary file 3 [file Table1.xlsx]

## Sheet: Supplementary table 1
HLGT	PT	Pitolisant					Sodium oxybate					Solriamfetol					Modafinil
TOP 5		n	ROR(95%CI)	PRR(χ2)	BCPNN(95%CI)	EBGM(95%CI)	n	ROR(95%CI)	PRR(χ2)	BCPNN(95%CI)	EBGM(95%CI)	n	ROR(95%CI)	PRR(χ2)	BCPNN(95%CI)	EBGM(95%CI)	n	ROR(95%CI)	PRR(χ2)	BCPNN(95%CI)	EBGM(95%CI)
Anxiety disorders and symptoms	Anxiety	56	8.15 (6.19, 10.74)	7.46 (317.20)	2.74 (1.85, 3.64)	7.46 (5.66, 9.82)	1648	6.12 (5.82, 6.44)	5.74 (6430.24)	2.50 (2.11, 2.88)	5.66 (5.38, 5.96)	120	6.40 (5.31, 7.71)	5.98 (503.71)	2.52 (1.78, 3.26)	5.98 (4.96, 7.20)
	Stress						324	4.20 (3.76, 4.69)	4.15 (768.83)	2.03 (1.46, 2.59)	4.11 (3.68, 4.59)
	Panic attack	6	7.43 (3.32, 16.61)	7.37 (33.03)	1.95 (0.46, 3.43)	7.36 (3.29, 16.46)	292	9.59 (8.53, 10.78)	9.48 (2156.89)	3.17 (2.59, 3.75)	9.25 (8.22, 10.39)	9	4.15 (2.15, 7.99)	4.13 (21.38)	1.65 (0.30, 3.01)	4.13 (2.14, 7.95)
	Agitation						196	3.54 (3.07, 4.07)	3.51 (349.65)	1.78 (1.14, 2.43)	3.49 (3.03, 4.02)	16	4.16 (2.54, 6.81)	4.13 (37.98)	1.80 (0.61, 2.99)	4.12 (2.52, 6.75)	10	6.18 (3.31, 11.54)	6.10 (42.71)	2.06 (0.73, 3.38)	6.10 (3.26, 11.39)
	Post-traumatic stress disorder						185	22.06 (19.00, 25.61)	21.89 (3462.92)	4.22 (3.57, 4.87)	20.61 (17.75, 23.93)	5	8.10 (3.37, 19.51)	8.08 (30.99)	1.89 (0.35, 3.43)	8.07 (3.35, 19.43)
	Nervousness						107	2.58 (2.13, 3.13)	2.58 (102.56)	1.34 (0.59, 2.08)	2.56 (2.12, 3.10)						7	5.80 (2.75, 12.22)	5.75 (27.49)	1.85 (0.42, 3.28)	5.75 (2.73, 12.10)
	Obsessive-compulsive disorder						73	10.60 (8.39, 13.38)	10.57 (613.06)	3.19 (2.37, 4.01)	10.27 (8.13, 12.97)						5	24.33 (10.08, 58.71)	24.15 (110.78)	2.31 (0.77, 3.85)	24.11 (9.99, 58.16)
	Generalised anxiety disorder						44	34.27 (25.12, 46.75)	34.21 (1287.03)	4.22 (3.29, 5.15)	31.13 (22.82, 42.46)
	Panic reaction						24	3.74 (2.50, 5.60)	3.74 (47.66)	1.74 (0.67, 2.82)	3.71 (2.48, 5.55)
	Panic disorder						23	6.87 (4.54, 10.38)	6.86 (112.89)	2.44 (1.36, 3.53)	6.74 (4.46, 10.19)
	Anxiety disorder						18	5.03 (3.16, 8.01)	5.03 (57.20)	2.04 (0.89, 3.19)	4.97 (3.12, 7.91)
	Claustrophobia						15	16.17 (9.63, 27.15)	16.16 (203.53)	3.02 (1.82, 4.22)	15.46 (9.21, 25.96)
	Social anxiety disorder						11	10.60 (5.81, 19.31)	10.59 (92.62)	2.53 (1.24, 3.83)	10.30 (5.65, 18.77)
	Agoraphobia						8	7.11 (3.53, 14.33)	7.11 (41.13)	2.07 (0.68, 3.45)	6.98 (3.47, 14.07)
	Trichotillomania						6	10.99 (4.87, 24.78)	10.99 (52.73)	2.16 (0.68, 3.64)	10.67 (4.73, 24.06)
	Dermatillomania						4	7.28 (2.71, 19.62)	7.28 (21.22)	1.68 (0.07, 3.28)	7.15 (2.66, 19.26)
	Burnout syndrome																3	228.24 (72.61, 717.44)	227.20 (662.56)	1.98 (0.28, 3.68)	222.82 (70.89, 700.41)
Sleep disorders and disturbances	Insomnia	90	17.24 (13.77, 21.59)	14.72 (1161.74)	3.67 (2.87, 4.48)	14.70 (11.74, 18.41)	518	2.22 (2.03, 2.42)	2.19 (337.05)	1.12 (0.62, 1.63)	2.18 (2.00, 2.38)						25	3.72 (2.49, 5.54)	3.61 (47.71)	1.71 (0.64, 2.79)	3.61 (2.42, 5.39)
	Somnambulism	4	33.35 (12.46, 89.28)	33.13 (124.35)	2.16 (0.55, 3.77)	33.05 (12.35, 88.47)	379	107.89 (96.05, 121.19)	106.09 (29971.40)	6.06 (5.51, 6.61)	80.82 (71.94, 90.78)	5	15.54 (6.45, 37.44)	15.49 (67.59)	2.18 (0.64, 3.72)	15.45 (6.41, 37.22)
	Nightmare	10	14.34 (7.67, 26.80)	14.11 (121.80)	2.68 (1.36, 4.01)	14.09 (7.54, 26.34)	167	6.21 (5.32, 7.24)	6.17 (710.91)	2.56 (1.89, 3.23)	6.07 (5.21, 7.08)
	Abnormal dreams	14	35.53 (20.90, 60.43)	34.70 (457.31)	3.42 (2.19, 4.64)	34.61 (20.35, 58.86)	134	8.79 (7.40, 10.44)	8.75 (896.64)	3.02 (2.31, 3.72)	8.55 (7.20, 10.15)
	Middle insomnia	20	47.95 (30.67, 74.95)	46.33 (884.48)	3.87 (2.74, 5.00)	46.17 (29.53, 72.17)	132	8.07 (6.79, 9.60)	8.03 (793.76)	2.90 (2.19, 3.61)	7.86 (6.61, 9.35)
	Sleep-related eating disorder						108	215.15 (168.94, 274.00)	214.12 (13977.78)	5.90 (5.15, 6.64)	131.03 (102.88, 166.87)
	Poor quality sleep	10	17.78 (9.51, 33.24)	17.49 (155.45)	2.81 (1.48, 4.13)	17.47 (9.35, 32.66)	95	4.34 (3.54, 5.32)	4.33 (240.07)	2.05 (1.28, 2.82)	4.28 (3.50, 5.25)
	Abnormal sleep-related event						89	158.40 (123.08, 203.86)	157.78 (9426.47)	5.62 (4.84, 6.40)	107.59 (83.60, 138.46)
	Initial insomnia	10	46.45 (24.83, 86.90)	45.67 (435.54)	3.17 (1.85, 4.50)	45.51 (24.33, 85.14)	89	10.80 (8.74, 13.34)	10.76 (763.49)	3.24 (2.46, 4.02)	10.45 (8.46, 12.92)	4	6.83 (2.56, 18.24)	6.82 (19.83)	1.65 (0.05, 3.26)	6.81 (2.55, 18.17)
	Parasomnia						72	189.07 (141.61, 252.44)	188.47 (8593.02)	5.51 (4.69, 6.34)	120.98 (90.61, 161.53)
	Sleep terror	3	24.05 (7.73, 74.88)	23.93 (65.82)	1.83 (0.13, 3.53)	23.89 (7.67, 74.38)	43	9.07 (6.69, 12.28)	9.05 (299.87)	2.91 (1.97, 3.84)	8.84 (6.53, 11.97)
	Terminal insomnia						41	34.84 (25.25, 48.07)	34.78 (1218.67)	4.19 (3.25, 5.13)	31.60 (22.90, 43.60)
	Sleep talking						36	33.10 (23.50, 46.62)	33.05 (1018.39)	4.07 (3.10, 5.05)	30.17 (21.42, 42.50)
	Hypnagogic hallucination						21	69.73 (43.57, 111.60)	69.67 (1176.65)	4.01 (2.90, 5.12)	57.85 (36.14, 92.58)
	Rapid eye movement sleep behaviour disorder						20	41.92 (26.33, 66.74)	41.88 (709.46)	3.77 (2.65, 4.89)	37.34 (23.45, 59.45)
	Confusional arousal						11	65.85 (34.49, 125.70)	65.82 (586.86)	3.32 (2.03, 4.61)	55.17 (28.90, 105.32)
	Sleep attacks						9	38.68 (19.40, 77.12)	38.66 (296.03)	2.99 (1.64, 4.34)	34.76 (17.44, 69.32)	3	174.20 (55.01, 551.66)	173.87 (497.84)	1.97 (0.27, 3.67)	167.91 (53.02, 531.72)	3	413.01 (130.23, 1309.84)	411.13 (1185.08)	1.99 (0.29, 3.69)	396.98 (125.17, 1259.02)
	Sleep inertia						8	243.77 (98.04, 606.09)	243.68 (1119.38)	3.09 (1.70, 4.47)	141.50 (56.91, 351.82)
	Rapid eye movements sleep abnormal						8	30.47 (14.77, 62.84)	30.46 (208.95)	2.80 (1.42, 4.19)	28.00 (13.58, 57.76)
	Sleep sex						7	293.27 (106.34, 808.81)	293.18 (1087.07)	2.93 (1.50, 4.36)	156.83 (56.86, 432.52)
	Hypnopompic hallucination						7	49.92 (22.56, 110.45)	49.90 (291.97)	2.78 (1.35, 4.21)	43.56 (19.69, 96.39)
	Breathing-related sleep disorder						4	13.54 (4.98, 36.79)	13.54 (44.64)	1.93 (0.33, 3.54)	13.05 (4.80, 35.46)
	Dyssomnia						3	27.17 (8.38, 88.13)	27.17 (69.94)	1.83 (0.14, 3.53)	25.20 (7.77, 81.75)
	Sleep disorder	15	7.56 (4.53, 12.63)	7.39 (83.20)	2.40 (1.19, 3.61)	7.39 (4.43, 12.34)
Depressed mood disorders and disturbances	Depression	23	4.70 (3.10, 7.14)	4.55 (64.35)	1.99 (0.89, 3.08)	4.55 (3.00, 6.91)	1387	7.63 (7.22, 8.06)	7.22 (7337.38)	2.82 (2.42, 3.22)	7.09 (6.71, 7.49)	53	4.03 (3.06, 5.30)	3.93 (116.52)	1.90 (1.00, 2.79)	3.92 (2.98, 5.16)
	Major depression						171	25.34 (21.68, 29.61)	25.15 (3689.99)	4.37 (3.71, 5.04)	23.47 (20.08, 27.43)
	Perinatal depression						51	99.57 (72.83, 136.14)	99.35 (3829.85)	4.96 (4.07, 5.86)	76.86 (56.21, 105.08)
	Persistent depressive disorder						9	16.58 (8.49, 32.37)	16.57 (125.46)	2.67 (1.32, 4.02)	15.84 (8.11, 30.93)
	Depressed mood	15	11.01 (6.59, 18.39)	10.75 (132.84)	2.74 (1.53, 3.95)	10.74 (6.43, 17.94)											7	4.47 (2.12, 9.42)	4.43 (18.65)	1.63 (0.20, 3.06)	4.43 (2.10, 9.33)
	Decreased interest	4	33.04 (12.34, 88.44)	32.82 (123.11)	2.16 (0.55, 3.77)	32.74 (12.23, 87.63)
Suicidal and self-injurious behaviours NEC	Suicidal ideation						990	14.15 (13.26, 15.10)	13.57 (11114.58)	3.69 (3.26, 4.12)	13.08 (12.26, 13.96)	46	9.06 (6.75, 12.15)	8.82 (319.42)	2.92 (1.99, 3.84)	8.81 (6.57, 11.81)
	Suicide attempt						308	5.64 (5.03, 6.32)	5.58 (1140.34)	2.44 (1.86, 3.01)	5.50 (4.91, 6.16)
	Suspected suicide attempt						24	49.69 (32.36, 76.30)	49.64 (996.24)	4.01 (2.93, 5.08)	43.36 (28.24, 66.59)
	Self-injurious ideation						16	4.64 (2.83, 7.61)	4.64 (45.09)	1.92 (0.74, 3.10)	4.59 (2.80, 7.52)
Psychiatric disorders NEC	Enuresis						291	107.47 (94.14, 122.70)	106.10 (23012.56)	5.99 (5.40, 6.57)	80.82 (70.79, 92.27)
	Mental disorder						125	2.69 (2.25, 3.21)	2.68 (130.63)	1.39 (0.68, 2.11)	2.66 (2.23, 3.18)
	Alcohol abuse						56	24.18 (18.43, 31.72)	24.12 (1157.70)	4.03 (3.16, 4.91)	22.57 (17.20, 29.60)
	Tobacco abuse						9	18.39 (9.40, 35.99)	18.39 (140.28)	2.72 (1.37, 4.07)	17.48 (8.94, 34.20)
	Drug abuse																13	4.16 (2.40, 7.20)	4.09 (30.54)	1.74 (0.50, 2.99)	4.09 (2.36, 7.09)
	Alcoholism																3	18.41 (5.92, 57.28)	18.33 (49.09)	1.78 (0.08, 3.48)	18.30 (5.88, 56.95)
	Drug use disorder																3	13.99 (4.50, 43.52)	13.93 (35.98)	1.72 (0.02, 3.42)	13.92 (4.47, 43.29)
		Note: n, the number of reports; 95% CI, 95% confidence interval; χ2, chi-squared; IC, information component; EBGM, empirical Bayesian geometric mean; Strong signals are defined as follows: Condition A (represented by the color blue) indicates that the values of ROR, PRR, and EBGM exceed 10; Condition B (represented by the color yellow) mandates that the value of BCPNN exceeds 3; Condition C (repr…
